# Supplementary material for: BLIMP-1 and CEACAM1 cooperatively regulate human Treg homeostasis and function to control xenogeneic GVHD
Source: JCI Insight. 2025 Aug 7;10(18):e183676. doi: 10.1172/jci.insight.183676 (PMC12487853; doi:10.1172/jci.insight.183676)
Supplement: Supporting data values [file jciinsight-10-183676-s025.xlsx]

## Sheet: Fig. 2A
	Control			PRDM1KO
P0	1	1	1	1	1	1
P1	6.6	5.04	5.8	9.64	9.16	11.75
P2	28.25	18.95	24.534	46.66	60.09	89.07
P3	150.28	52.3	94.45	380.73	334.1	431.07
P4	462.86	167.37	261.64	1766.57	1617.04	1801.89
P5	1184.92	174.06	470.96	9398.15	3169.39	4684.92

## Sheet: Fig. 2B
Control	PRDM1KO
10626	100295
23468	119403
5724	82998

## Sheet: Fig. 2C
	Control							PRDM1KO
SFM	1758.67	2279	1152.67	2970	1027.5	1326.33	1364	1932	2614	1199.67	2554.67	1880	4608.67	2534
anti-CD3CD28	2245.67	3041.33	7776.67	7398	3300	14538	2440	2042.67	3456.33	20749.3	10897.3	3860	37391.8	3879
IL-2	3703.67	3028.67	7048	11120	8002.5	13366.3	10383	6139.33	8365.33	17106	21088.7	12130	46638.4	24950
anti-CD3CD28+IL-2	5964.67	6627.67	11657.3	20230	13307.5	19728.8	20469	9561.33	12172.7	39064.3	56549.3	26121.7	40249.4	132161

## Sheet: Fig. 2D
IL2 alone
IL-2 (unit/ml)	Control							PRDM1KO
0	1758.67	2279	1152.67	2970	1027.5	1326.33	1364	1932	2614	1199.67	2554.67	1880	4608.67
0.01	1762.67	2481.67	1419.33	3246	2787.5	1456.22	2329	1153.33	2298	1326	2873.33	2815	4718.33
0.03	1728.33	2578.33	1178.67	3305.33	4935	1328	2133	1242	2306	1737	2872.67	3221.67	4928.56
0.1	2128.33	2703	1818.33	3620.67	4377.5	1867	2689	1428	2448	2093.33	3968	4230	5366.78
0.3	2258	3231	3103.67	4391.33	4107.5	2409.22	3143	2097.33	5486	2127.67	3720.67	4911.67	5437.33
1	3012.33	3369.33	4655.33	5825	5967.5	4549.11	5063	3550.67	6535	2926.33	7185.33	10241.7	10248.1
3	3309.67	3042.33	6407.67	7640.33	6825	8741.22	7161	4762.33	7705.67	6341.33	12180.7	10891.7	20181.2
10	3985	3453	7935.67	10815.3	8122.5	11626.6	7638	5938	8979	14820.3	19263.3	13351.7	41769.2
30	3657.67	3467	8835.67	11990.3	9352.5	12951.3	8342	6659	9283.67	16890.7	21240	19393.3	49358.3
100	5121.67	4428	7073.33	11310.7	7227.5	14693	7730	6934.33	10480.7	18707	22029.3	18311.7	49687.4
500	3703.67	3028.67	7048	11120	8002.5	13366.3	10383	6139.33	8365.33	17106	21088.7	12130	46638.4
anti-CD3CD28+IL2
IL-2 (unit/ml)	Control						PRDM1KO
0	2245.67	3041.33	7776.67	7398	3300	14538	2042.67	3456.33	20749.3	10897.3	3860	37391.8
0.01	1981.33	3426.67	4352	6848	2965	14283.9	3301.67	3597.67	19716.7	9432.67	2793.33	34990.7
0.03	2363.33	3449	3965.67	6372	3222.5	13185.9	2399.67	3476	21245	8300.67	2906.67	32381.1
0.1	2708	3654	5146	7150	2637.5	15032.7	2986.33	3870.67	19431	9763.33	3681.67	34157.7
0.3	3465	4166.33	8583.33	8063.33	3112.5	14813.7	3706	6780	22764	11973.3	6016.67	36279.7
1	4342.67	5419.67	10866	11044.7	6865	22604.1	7060.33	8812.67	27128	27804.7	15445	42884
3	4667.67	6166	12288.3	14015.7	11800	20526.2	8567.33	10963.3	33397	36415.3	21288.3	41875.4
10	5349	7424.33	14670.3	17045	12470	18043.8	9271.67	11004.7	27404.7	49844	20345	40566.2
30	5233.33	7731.67	14694.7	16404.3	11685	22223.7	10091.3	10701.7	27250.3	53120.7	24005	44271.8
100	6139.33	6646.67	14690.7	16069.3	9770	22974.5	10247	12511	29948.3	57057.3	24718.3	41421.6
500	5964.67	6627.67	11657.3	20230	13307.5	19728.8	9561.33	12172.7	39064.3	56549.3	26121.7	40249.4

## Sheet: Fig. 2E
IL-2 (unit/ml)	Control					PRDM1KO
0	0	0	0	0	0	0	0	0	0	0
0.01	0	26	36	-16	1	6	21	-5	19	42
0.03	22	16	62	-24	-11	23	11	15	93	48
0.1	27	24	96	172	97	87	159	129	475	150
0.3	54	47	336	241	258	227	265	429	1231	332
1	119	82	608	600	474	478	428	974	1787	815
3	136	72	867	869	751	629	445	1277	2006	1029
10	178	99	1082	914	804	706	441	1515	2252	1228
30	200	69	1018	725	814	684	482	1295	2611	1122
100	183	34	1130	782	832	690	311	1334	2464	1248

## Sheet: Fig. 2F
CD25			CD122			CD132
Control	PRDM1KO		Control	PRDM1KO		Control	PRDM1KO
1	3.08		1	0.903846		1	1.21637
1	1.4		1	0.883382		1	0.983216
1	1.45		1	1.14458		1	1.72217
1	2.67		1	1.3381		1	2.56367
1	1.3		1	0.970031		1	0.870543

## Sheet: Fig. 3A
Foxp3			Helios
Control	PRDM1KO		Control	PRDM1KO
3535	3753		351	417
6176	9821		448	602
4458	9367		323	480
3895	6166		359	467
4474	5092		471	606
12226	13413		671	823

## Sheet: Fig. 3B
IL10			CTLA4			PDCD1			Tim3			LAG3			CEACAM1			GZMB			TIGIT
Control	PRDM1KO		Control	PRDM1KO		Control	PRDM1KO		Control	PRDM1KO		Control	PRDM1KO		Control	PRDM1KO		Control	PRDM1KO		Control	PRDM1KO
385.012	14.5899		757.202	508.916		52.4302	17.8102		82.0855	50.5718		128.697	15.9139		30.1055	20.7861		107.223	8.74902		74.009	257.617
245.598	7.56098		774.084	406.089		35.898	11.0938		55.3789	12.2001		65.3518	16.5073		11.4111	7.35557		28.483	1.6218		48.5256	189.205
106.141	7.51488		558.467	273.07		26.7411	12.031		29.8602	15.7553		62.9007	9.50436		65.2697	25.292		5.519	0.432868		104.022	319.47
23.3347	0.680675		503.16	269.3		28.1974	9.47497		32.1741	20.2389		58.8289	8.84385		68.6576	45.0009		12.209	1.70336		154.853	375.232

## Sheet: Fig. 3C
PD1			CTLA4
Control	PRDM1KO		Control	PRDM1KO
675	512		420	196
1033	653		399	283
764	499		472	264
616	578		421	303
471	431		452	382
982	784		996	611

## Sheet: Fig. 3D
Control	PRDM1KO
57.3886	26.5578
46.0299	33.5894
133.319	14.3228
134.184	17.0228

[truncated: 41 more sheets: Fig. 3E, Fig. 3F, Fig. 3G, Fig. 3H, Fig. 3I, Fig. 4B, Fig. 4C, Fig. 4F, Fig. 4G, Fig. 4H, Fig. 5B, Fig. 5C, Fig. 5D, Fig. 6D, Fig.6E, Fig. 6F, Fig. 6G, Fig. 7C, Fig. 7D, Fig. 7E …]
